# Supplementary material for: Determination of Fluorine by Ion-Selective Electrode and High-Resolution Continuum Source Graphite Furnace Molecular Absorption Spectrometry with Respect to Animal Feed Safety
Source: Materials (Basel). 2024 Jun 9;17(12):2812. doi: 10.3390/ma17122812 (PMC11204728; doi:10.3390/ma17122812)
Supplement: Supplementary file 1 [file materials-17-02812-s001.zip]

Archive with 1 entries (1 files):
- materials-2966766-supplementary.pdf
